# Supplementary material for: The Risk Factors of Blood Cadmium Elevation in Chronic Kidney Disease
Source: Int J Environ Res Public Health. 2021 Nov 24;18(23):12337. doi: 10.3390/ijerph182312337 (PMC8656955; doi:10.3390/ijerph182312337)
Supplement: Supplementary file 1 [file ijerph-18-12337-s001.zip]

Archive with 1 entries (1 files):
- ijerph-1458101-supplementary.pdf
